# Supplementary material for: Data on the thermal method of odour elimination implemented in the Polish agro-food consortium
Source: Data Brief. 2021 Mar 22;36:106987. doi: 10.1016/j.dib.2021.106987 (PMC8050708; doi:10.1016/j.dib.2021.106987)
Supplement: Supplementary file 1 [file mmc1.xlsx]

## Sheet: Information
Table 1: Content of heavy metals and other elements in ash from MBM incineration at 950°C for 3 hours
Table: 2 Gas parameters in the emitter channel after the thermo-oxidator
Table 3: Average concentrations of inorganic compounds in the exhaust gas after thermo-oxidizer
Table 4: Metal concentrations in exhaust gases after thermo-oxidizer
Table 5: Results of measurements of organic carbon (Corg) in exhaust gases after thermo-oxidizer
Table 6: Measurement results of dioxins and furans concentrations in flue gas after thermo-oxidator. List of 2,3,7,8-PCDDs and PCDFs congeners and the corresponding TEF toxicity factors according to EN-1948 and Directive 2000/76 / EC
Table 7: Results of measurements of pollutants concentration in exhaust gases after thermo-oxidator in relation to the standards

## Sheet: Table 1
	Table 1. Content of heavy metals and other elements in ash from MBM incineration at 950°C for 3 hours
	Element	Meat Bone-Meal		Ash
		Value	Uncertainty ±	Value	Uncertainty ±
		(mg/kg or %)	(mg/kg or %)	(mg/kg or %)	(mg/kg or %)
	As	<0.010	-	0.84	0.13
	Cd	<0.002	-	0.014	0.004
	Cu	7.5	1.1	43	6
	Fe	3410	680	1010	200
	Hg	0.013	0.002	<0.10	-
	Pb	1.0	0.1	1.3	0.2
	Zn	129	19	189	28
	Ca	33.3%	6.6%	7.95%	1.59%
	K	0.680%	0.136%	0.452%	0.090%
	Mg	7840	1570	0.199%	0.040%
	Na	1.58%	0.32%	0.440%	0.088%
	P	4.18%	0.84%	17.9%	3.6%
	Hg	bld*		0.0013	0.0003
	Si	76	11	3410	680
	N	8.10%	1.60%	0.16%	0.03%
	Cl-	385	58	0.146%	0.022%
	F-	117	23	432	86
	bld* - below the determination limit

## Sheet: Table 2
	Table 2. Gas parameters in the emitter channel after the thermo-oxidator
	Physicochemical parameters of gas	Sample 1	Sample 2	Unit
	Atmospheric pressure	1006	1006	hPa
	Air temperature	301	301	K
	Dimensions	1.20	1.20	m
	Surface	1.131	1.131	m2
	Temperature	470	474	K
	Static pressure	1.0	1.0	hPa
	Dynamic pressure	10	5	Pa
	Gas moisture level (X)	0.225	0.086	kg/kg
	Average speed	5.3	3.9	m/s
	Oxygen content	11.0	10.4	%vol.
	Carbon dioxide content	7.3	7.1	%vol.
	Dry gas density under contractual conditions *	1.321	1.319	kg/m3
	Moist gas density under contractual conditions *	1.182	1.255	kg/m3
	Moist gas density under measurement conditions	0.683	0.718	kg/m3
	Moist gas volume flow under measurement conditions	2.2E+04	1.6E+04	m3/h
	Moist gas volume flow under contractual conditions *	1.3E+04	9.2E+03	m3/h
	Dry gas volume flow under contractual conditions *	9.3E+03	8.0E+03	m3/h
	* The contractual terms mean: p = 1013 [hPa] and T = 273K

## Sheet: Table 3
	Table 3: Average concentrations of inorganic compounds in the exhaust gas after thermo-oxidizer
	Serial number	O2	CO2	CO	NO	NO2	NOx	SO2	HCl	HF
		(% vol.)	(% vol.)	(mg/m3)	(mg/m3)	(mg/m3)	(mg/m3)	(mg/m3)	(mg/m3)	(mg/m3)
	1	11.0	7.3	30	151	1.0	232	2.0	8.97	< 0.2
	2	10.4	7.1	45	149	bld*	228	1.0	2.96	< 0.2
	bld* - below the determination limit

## Sheet: Table 4
	Table 4: Metal concentrations in exhaust gases after thermo-oxidizer
	Metal	Sample number
		1	2	1	2
		(mg/sample)	(mg/sample)	(mg/m3)	(mg/m3)
	Cd	0.0038	0.011	0.53	1.40
	Tl	0.00046	0.00029	0.064	0.036
	Hg	0.00002	0.0066	0.0028	0.81
	Sb	0.0092	0.0030	1.30	0.37
	As	0.0039	0.0023	0.024	0.006
	Pb	0.027	0.020	0.54	0.28
	Cr	0.021	0.015	2.90	1.80
	Co	0.0014	0.00084	0.20	0.10
	Cu	0.12	0.069	17.0	8.50
	Mn	0.28	0.17	39.0	21.0
	Ni	0.020	0.010	2.80	1.20
	W	0.00056	0.00027	0.078	0.033
	Sn	0.0030	0.0012	0.42	0.15

## Sheet: Table 5
	Table 5: Results of measurements of organic carbon (Corg) in exhaust gases after thermo-oxidizer
	Sample number	The volume of the aspirated sample	Mass of Corg in the sample	Concentration of Corg
		(dm3)	(μg)	(mg/m3)
	1	8.9	7.56	0.85
	2	8.6	7.38	0.86

## Sheet: Table 6
	Table 6: Measurement results of dioxins and furans concentrations in flue gas after thermo-oxidator. List of 2,3,7,8-PCDDs
	and PCDFs congeners and the corresponding TEF toxicity factors according to EN-1948 and Directive 2000/76/EC
	Number	Congener	TEFi	Congener mass mi	Partial TEQ mi x TEF	Congener concentration ci
				(ng/sample)	(ngTEQ/sample)	(ngTEQ/m3)
	1	2,3,7,8-TeCDD	1.0	0.040	0.040	0.00262
	2	1,2,3,7,8-PeCDD	0.5	0.261	0.131	0.00858
	3	1,2,3,4,7,8-HxCDD	0.1	0.212	0.0212	0.00139
	4	1,2,3,6,7,8-HxCDD	0.1	0.345	0.0345	0.00226
	5	1,2,3,7,8,9-HxCDD	0.1	0.205	0.0205	0.00134
	6	1,2,3,4,6,7,8-HpCDD	0.01	0.839	0.00839	0.00055
	7	OCDD	0.001	1.184	0.00118	0.00008
	8	2,3,7,8-TeCDF	0.1	0.566	0.0566	0.00371
	9	1,2,3,7,8-PeCDF	0.05	0.681	0.03405	0.00223
	10	2,3,4,7,8-PeCDF	0.5	1.149	0.575	0.03766
	11	1,2,3,4,7,8-HxCDF	0.1	1.738	0.1738	0.01138
	12	1,2,3,6,7,8-HxCDF	0.1	1.363	0.1363	0.00893
	13	1,2,3,7,8,9-HxCDF	0.1	2.260	0.2260	0.01480
	14	2,3,4,6,7,8-HxCDF	0.1	0.001	0.0001	0.00001
	15	1,2,3,4,6,7,8-HpCDF	0.01	4.465	0.0447	0.00293
	16	1,2,3,4,7,8,9-HpCDF	0.01	0.389	0.00389	0.00025
	17	OCDF	0.001	1.397	0.00140	0.00009
	Total, PCDDs/PCDFs				1.509	0.099

## Sheet: Table 7
	Table 7: Results of measurements of pollutants concentration in exhaust gases after thermo-oxidator in relation to the standards
	Analyzed substance	Measured values	Permissible concentration of pollutants
		(mg/Nm3) on 11% O2	(mg/Nm3) on 11% O2
	Corg	0.83	10
	HCl	5.9	10
	HF	< 0.2	1
	NOx	223	not standardized
	SO2	3	50
	CO	36	50
	O2 in % vol.	10.7	results for 11% O2
	Cd	0.00092
	Tl	0.000049
	Cd + Tl	0.0010	0.05
	Hg	0.00038	0.05
	∑metals	0.052	0.5
	Sb	0.00083
	As	0.00041
	Pb	0.0031
	Cr	0.0023
	Co	0.00015
	Cu	0.0013
	Mn	0.030
	Ni	0.0020
	V	0.000055
	Dioxins	0.096 ng TEQ/Nm3 on 11% O2	below 0.1 ng TEQ/Nm3
	Nm3 - normal cubic meter
	TEQ (toxic equivalents)
